# Supplementary material for: Insights into the Therapeutic Targets and Molecular Mechanisms of Eruca sativa Against Colorectal Cancer: An Integrated Approach Combining Network Pharmacology, Molecular Docking and Dynamics Simulation
Source: Pharmaceuticals (Basel). 2025 Mar 24;18(4):453. doi: 10.3390/ph18040453 (PMC12030293; doi:10.3390/ph18040453)
Supplement: Supplementary file 1 [file pharmaceuticals-18-00453-s001.zip]

Archive with 1 entries (1 files):
- pharmaceuticals-3485524-supplementary.pdf
